# Supplementary material for: Functional In Vitro Assessment of rAAV-Delivered Retinol Dehydrogenase 12 (RDH12) Activity
Source: Int J Mol Sci. 2026 Jan 29;27(3):1366. doi: 10.3390/ijms27031366 (PMC12897934; doi:10.3390/ijms27031366)
Supplement: Supplementary file 1 [file ijms-27-01366-s001.zip]

Archive with 8 entries (8 files):
- Figure S1.pdf
- Figure S2.pdf
- Figure S3.pdf
- Figure S4.pdf
- Table S1.xlsx
- Table S2.xlsx
- Table_S3.xlsx
- Table_S4.xlsx
