# Supplementary material for: Functional In Vitro Assessment of rAAV-Delivered Retinol Dehydrogenase 12 (RDH12) Activity
Source: Int J Mol Sci. 2026 Jan 29;27(3):1366. doi: 10.3390/ijms27031366 (PMC12897934; doi:10.3390/ijms27031366)
Supplement: Supplementary file 1 [file ijms-27-01366-s001.zip › Table S1.xlsx]

## Sheet: Table S1
ARPE-19
AAV serotype	48 hours				120 hours
	GFP+ cell, %	GFP+ cell, % Average	MFI	MFI Average	GFP+ cell, %	GFP+ cell, % Average	MFI	MFI Average
NC	0.91	0.513333	1775	1275.33	0.91	0.973333	22807	22768.3
	0		725		1		23482
	0.63		1326		1.01		22016
AAV5	8.05	8.735	3722	3726.75	7.48	7.0875	36261	37981.8
	7.84		3428		6.79		38233
	9.79		4161		6.68		37392
	9.26		3596		7.4		40041
AAV9	3.57	3.4075	2476	2585.25	6.23	6.4725	24089	24175.8
	3.82		2661		5.63		24177
	3.12		2654		7.12		23355
	3.12		2550		6.91		25082
AAV2.7m8	22	21.8	3010	2732.75	26.6	26.125	23513	23413.2
	27.3		3370		20.1		22578
	18.9		2371		24.9		23447
	19		2180		32.9		24115
AAV.PHP.S	34.3	33.325	4956	4793.25	88.5	87.725	40751	39878.8
	33.7		4675		89.3		41695
	36.1		5003		86		38452
	29.2		4539		87.1		38617
Fold Change
AAV.PHP.S/AAV5	3.81511				12.3774
AAV.PHP.S/AAV9	9.7799				13.5535
AAV.PHP.S/AAV2.7m8	1.52867				3.35789
HEK293
	48 hours				120 hours
	GFP+ cell, %	GFP+ cell, % Average	MFI	MFI Average	GFP+ cell, %	GFP+ cell, % Average	MFI	MFI Average
NC	0.84	0.9075	5627	4211.75	0.95	0.926667	22293	9011.33
	1		5685		0.85		2358
	0.91		2324		0.98		2383
	0.88		3211
AAV5	4.44	4.57	10841	11056.2	11.7	11.975	30320	30818
	4.35		11168		11.5		32638
	4.79		11309		12.3		29597
	4.7		10907		12.4		30717
AAV9	2.87	2.9025	47993	24497.2	2.89	2.915	10753	11805
	3.02		29430		3		11136
	2.79		9626		2.9		12870
	2.93		10940		2.87		12461
AAV2.7m8	96	96.6	198699	213663	89.5	87.975	63713	63789.8
	95.6		205144		88.4		64055
	97.5		224037		88		64991
	97.3		226772		86		62400
AAV.PHP.S	17.1	16.375	12361	12466.2	10.1	9.6875	18301	19763.5
	16.7		12856		10.1		22166
	15.9		12854		9.45		19961
	15.8		11794		9.1		18626
Fold Change
AAV2.7m8/AAV5	21.1379				7.34656
AAV2.7m8/AAV9	33.2817				30.1801
AAV2.7m8/AAV.PHP.S	5.89924				9.08129
