# Supplementary material for: Functional In Vitro Assessment of rAAV-Delivered Retinol Dehydrogenase 12 (RDH12) Activity
Source: Int J Mol Sci. 2026 Jan 29;27(3):1366. doi: 10.3390/ijms27031366 (PMC12897934; doi:10.3390/ijms27031366)
Supplement: Supplementary file 1 [file ijms-27-01366-s001.zip › Table S2.xlsx]

## Sheet: Table S2
ARPE-19
AAV serotype		48 hours				120 hours
		GFP+ cell, %	GFP+ cell, % Average	MFI	MFI Average	GFP+ cell, %	GFP+ cell, % Average	MFI	MFI Average
NC	3×10^4	0.92	0.923333			0.95	0.95
		0.95				0.9
		0.9				1
	6×10^4	0.92	0.908			0.95	0.95
		0.85				0.9
		0.92				1
		0.95
		0.9
AAV5	3×10^4	1.67	1.5325	32295	30223.5	10.5	9.785	29531	47794.2
		1.39		27377		10.1		31720
		1.56		30381		9.51		65915
		1.51		30841		9.03		64011
	6×10^4	2.89	3.2875	12061	30569	15.7	12.7	29596	28200.5
		2.59		13495		14.5		33095
		3.99		52060		10.2		26855
		3.68		44660		10.4		23256
AAV2.7m8	3×10^4	94.5	93.35	650000	621750	96.2	95.775	550000	542500
		94.4		637000		96.2		549000
		93.3		609000		95.8		537000
		91.2		591000		94.9		534000
	6×10^4	81.2	83.75	936000	896500	94.1	93.6	722000	740500
		77.9		933000		92		703000
		89.8		865000		95.2		749000
		86.1		852000		93.1		788000
AAV.PHP.S	3×10^4	1.24	1.275	131311	104516	3.58	3.635	51717	40140.8
		1.28		176461		3.86		87570
		1.24		53015		3.59		6981
		1.34		57278		3.51		14295
	6×10^4	1.9	1.9325	23925	20119.5	8.15	8.27	4938	7120.5
		1.98		28174		8.2		4958
		1.9		16432		8.32		4321
		1.95		11947		8.41		14265
Fold Change
AAV2.7m8/AAV5	3×10^4	60.9135				9.78794
	6×10^4	25.4753				7.37008
AAV2.7m8/AAV.PHP.S	3×10^4	73.2157				26.348
	6×10^4	43.3376				11.318
HEK293
AAV serotype		48 hours				120 hours
		GFP+ cell, %	GFP+ cell, % Average	MFI	MFI Average	GFP+ cell, %	GFP+ cell, % Average	MFI	MFI Average
NC	3×10^4	0.94	0.94			0.96	0.96
	6×10^4	0.94	0.94			0.96	0.96
AAV5	3×10^4	6.69	5.54	54122	35869.5	3.97	3.6025	27173	23725
		5.44		27792		3.28		24498
		5.63		29691		3.33		23160
		4.4		31873		3.83		20069
	6×10^4	5.78	6.26667	31916	31817.3	9.91	12.2275	19786	24171.2
		6.16		32271		14.5		20107
		6.86		31265		10.9		31140
						13.6		25652
AAV2.7m8	3×10^4	51.6	45.9667	79828	78997.3	61.1	59.825	47403	42956
		32.5		78207		61.5		39466
		53.8		78957		59.3		39316
						57.4		45639
	6×10^4	36.3	35.55	147382	141626	52.8	54.75	147397	141907
		34.6		137975		59.2		125143
		36.8		139885		53.3		139606
		34.5		141263		53.7		155481
AAV.PHP.S	3×10^4	11.5	11.225	37016	33787.5	5.99	6.3325	20882	23045.8
		10.3		33948		6.68		22777
		12.4		33733		6.12		25067
		10.7		30453		6.54		23457
	6×10^4	16.6	17.2	34916	37231.2	11.9	11.75	25422	27179.8
		17.7		37580		11.2		26385
		16.9		39070		13.1		31032
		17.6		37359		10.8		25880
Fold Change
AAV2.7m8/AAV5	3×10^4	8.29723				16.6065
	6×10^4	5.67287				4.47761
AAV2.7m8/AAV.PHP.S	3×10^4	4.09503				9.4473
	6×10^4	2.06686				4.65957
