# Supplementary material for: Functional In Vitro Assessment of rAAV-Delivered Retinol Dehydrogenase 12 (RDH12) Activity
Source: Int J Mol Sci. 2026 Jan 29;27(3):1366. doi: 10.3390/ijms27031366 (PMC12897934; doi:10.3390/ijms27031366)
Supplement: Supplementary file 1 [file ijms-27-01366-s001.zip › Table_S3.xlsx]

## Sheet: Table S3
ARPE-19				GFP+ population		GFP- population		GFP+ population		GFP- population
	Replay	GFP+ cell, %	GFP+ cell, % Average	PI+ cell,%	PI- cell,%	PI+ cell,%	PI- cell,%	PI+ cell,% Average	PI- cell,% Average	PI+ cell, % Average	PI- cell,% Average	KPI-/PI+ (GFP+)	KPI-/PI+ (GFP-)	K(X)	K(X), Average
NC(GFP+)	1st	12.8	25.9027	54.8	45	53.3	46.2	55.5333	44.1667	77.9	21.8667	0.795318	0.280702	2.83332	4.47656
		21.9		49.2	50.3	84.6	15.3
		34.8		62.6	37.2	95.8	4.1
	2nd	4.42		3.81	96.1	6.01	93.9	4.05	95.8	6.6625	93.225	23.6543	13.9925	1.6905
		3.92		4.47	95.5	6.48	93.4
		4.14		3.57	96.4	5.69	94.2
		3.15		4.35	95.2	8.47	91.4
	3th	49		6.16	93.8	31	67.9	4.5825	95.375	29.675	69.35	20.8129	2.33698	8.90587
		53.4		3.05	96.9	26.1	72.9
		49.6		5.26	94.7	30.7	68.3
		47.8		3.86	96.1	30.9	68.3
AAV5	1st	32.2	61.6	14.7	84.5	61.9	38.2	14.225	84.925	63.875	36.025	5.97012	0.563992	10.5855	11.5776
		26.7		11.6	87.7	65.4	34.3
		29.7		14.6	84.4	67.2	32.6
		31.2		16	83.1	61	39
	2nd	78.9		7.78	92	45.5	54.3	8.6425	91.25	53.45	46.425	10.5583	0.868569	12.156
		75.7		8.45	91.5	52.6	47.3
		78.4		8.47	91.4	56.4	43.6
		76.1		9.87	90.1	59.3	40.5
	3th	81		5.33	94.6	39.8	59.2	4.65	95.3	36.525	62.425	20.4946	1.7091	11.9914
		75.7		4.69	95.3	34	64.8
		79.5		4.69	95.2	39.7	59.6
		74.1		3.89	96.1	32.6	66.1
AAV2.7m8	1st	91.6	92.275	8.14	91.9	59.8	39.1	8.2325	91.825	80.4	18.875	11.154	0.234764	47.5115	39.4271
		95.4		7.85	92.2	79.1	20.2
		95.9		9.86	90.2	92	7.77
		95.9		7.08	93	90.7	8.43
	2nd	93.3		13.3	86.5	91.1	8.74	16.4	83.375	88.625	11.1625	5.08384	0.125952	40.3633
		94.6		11.2	88.6	87.9	11.9
		93.1		12.1	87.7	94.3	5.51
		90		29	70.7	81.2	18.5
	3th	89.5		5.15	94.9	54.5	44.8	4.3125	95.725	57.225	41.775	22.1971	0.730013	30.4064
		91.8		4.93	95.1	78.3	20.6
		90.7		3.3	96.7	56	43.1
		85.5		3.87	96.2	40.1	58.6
AAV.PHP.S	1st	2.91	14.3692	36.1	65	42.1	57.2	35.775	64.55	45.275	54.1	1.80433	1.19492	1.51	4.21622
		3.97		33.8	66.5	37.5	61.8
		2.71		37.5	62.3	62.9	36.7
		3.64		35.7	64.4	38.6	60.7
	2nd	16		1.88	98	7.8	92.1	1.83	98.1	7.8625	92.05	53.6066	11.7075	4.57883
		16.1		2.27	97.7	8.51	91.4
		16.3		1.57	98.4	7.56	92.4
		16.1		1.6	98.3	7.58	92.3
	3th	23		4.12	95.8	22.1	76.6	4.235	95.7	22.2	76.475	22.5974	3.44482	6.55982
		22.3		4.37	95.5	21.8	76.8
		26.2		3.94	96	21.8	77.1
		23.2		4.51	95.5	23.1	75.4
NC(GFP-)	1st	0.92	0.715
		0.88
		0.83
		0.88
	2nd	0.89
		0.44
		0.19
		0.02
	3th	0.86
		0.72
		1
		0.95
