# Supplementary material for: Functional In Vitro Assessment of rAAV-Delivered Retinol Dehydrogenase 12 (RDH12) Activity
Source: Int J Mol Sci. 2026 Jan 29;27(3):1366. doi: 10.3390/ijms27031366 (PMC12897934; doi:10.3390/ijms27031366)
Supplement: Supplementary file 1 [file ijms-27-01366-s001.zip › Table_S4.xlsx]

## Sheet: Table S4
ARPE-19				GFP+ population		GFP- population		GFP+ population		GFP- population
	Replay	GFP+ cell, %	GFP+ cell, % Average	PI+ cell,%	PI- cell,%	PI+ cell,%	PI- cell,%	PI+ cell,% Average	PI- cell,% Average	PI+ cell, % Average	PI- cell,% Average	K(GFP+)	K(GFP-)	K(О)	K(О), average
NC(GFP+)	1st	2.3	3.72727	32.9	65.4	17.5	82.4	34.9	63.925	16.95	82.85	1.83166	4.88791	0.374733	0.532508
		2.4		40.2	58.3	17.2	82.9
		2.1		37.6	61.6	17.7	82.3
		3		28.9	70.4	15.4	83.8
	2nd	3.4		92.7	7.32	23.1	75.1	88.5667	10.84	27.3333	70.1333	0.122394	2.56585	0.047701
		5.9		87.5	12.5	25.9	71.1
		4.9		85.5	12.7	33	64.2
	3th	4		32.1	70	37.4	62.7	31.55	70.575	34.5	65.675	2.23693	1.90362	1.17509
		5.6		34.9	67.6	39.4	60.8
		1.6		32.5	69.6	27.5	72.7
		5.8		26.7	75.1	33.7	66.5
rAAV2.7m8-GFP-T2A-RDH12wt	1st	88.3	87.64	26.3	72.6	64.2	25.4	27.625	71.4	71.05	21.475	2.58462	0.302252	8.5512	17.3719
		88.7		28	70.7	76.6	15.1
		79.4		30.4	68.9	80.9	14.9
		85.1		25.8	73.4	62.5	30.5
	2nd	90.7		17	82.1	82.6	16.1	17.9	81.15	82.2	16.45	4.53352	0.200122	22.6538
		91.2		18.8	80.2	81.8	16.8
	3th	86.8		20.2	81.1	86.1	12.3	17.025	84.1	79.9	18.875	4.93979	0.236233	20.9107
		90.3		17	84.2	82.3	16.5
		87.1		15.2	85.8	78	21.3
		88.8		15.7	85.3	73.2	25.4
rAAV2.7m8-GFP-T2A-RDH12mut	1st	86.5	91.2273	29.7	68.2	66	32.3	24.725	73.575	70.7	25.5	2.97573	0.360679	8.25037	14.9563
		90.7		24	73.9	71	27.5
		92.5		22.9	75.9	75.6	18.4
		90.3		22.3	76.3	70.2	23.8
	2nd	97.9		14.6	85.1	78.4	18.8	16.5	83.1333	76.9	20.5333	5.03838	0.267013	18.8694
		98.5		19.2	80.3	78	19.6
		98.1		15.7	84	74.3	23.2
	3th	90.6		13.3	87	72.9	26.4	15.7	84.725	76.075	23.13	5.3965	0.304042	17.7492
		87		14.3	86.2	71.5	27.9
		88.1		18.5	82	93.5	5.52
		83.3		16.7	83.7	66.4	32.7
rAAV2.7m8-GFP-T2A-RDH12sc	1st	50.4	70.9909	56.7	43.1	41.1	57.4	52.225	47.6	41.975	55.8	0.911441	1.32936	0.685622	1.80678
		49.2		50.6	49.2	39.2	59.4
		51.6		51.3	48.5	45.3	50.7
		50.5		50.3	49.6	42.3	55.7
	2nd	98		90.8	8.19	86.1	11.9	89.6667	9.48	88.8667	9.41	0.105725	0.105889	0.998451
		97.7		94.2	5.25	94.6	5.13
		98		84	15	85.9	11.2
	3th	74.9		54.5	46.7	98.2	1.47	53.525	47.775	80.025	19.1175	0.892574	0.238894	3.73627
		69.6		58.2	43.1	78.5	20.5
		64		61.9	39.1	66.5	32.8
		77		39.5	62.2	76.9	21.7
NC(GFP-)	1st	0.3	0.618182
		0.3
		0.7
		0.3
	1st	0.7
		0.7
		1
		0.8
	3th	0.5
		0.5
		1
